# Supplementary material for: Dopamine regulates termite soldier differentiation through trophallactic behaviours
Source: R Soc Open Sci. 2016 Feb 10;3(2):150574. doi: 10.1098/rsos.150574 (PMC4785978; doi:10.1098/rsos.150574)
Supplement: Supplementary table 1. [file rsos150574supp2.xlsx]

## Sheet: Sheet1
Supplementary table 1. Primer sequences used in this study.
Gene name	Forward primer (5'–3')	Reverse primer (5'–3')	Annealing temperature (°C)
TH	CGCCAGAACCTACTGTTGCT	CTTGATGCTGACGCTGTTGT	60
DDC	CCTGGAAAATCTACGGGACA	ATGTCCTGCCACTTCTCTGG	60
NAT	GTGGGAGCAGTGTGCTGTAG	ATCTTTGAGCCAATGCCAAG	60
DopR1	CTGGTCTGCCTCAGAGTTCC	ACTCCGAGACACAACGGTTC	60
DopR2	CCGGGTTCATACTGGAATTG	TTCGTGGTGAATCTGCTGTC	60
DopR3	CGACGTCAGGAACAAAAACA	CACTTGTCGACTGACGGATG	60
EF1	GCATGCACTGTTGGCTTTTA	TTCCTCAAATCGGGTTTCAG	60
NADH	CGGCAAGGAAGCAAATAAAG	TTGGGTTGGGGGTATCAGC	60
β-actin	AGCGGGAAATCGTCCGTGAC	CAATGGTGATGACCTGCCCAT	60
RS49	CATGCTTCCTACTGGCTTCC	AATTTCGGCACAGAATTTGC	60
RPS18	CTCCGTGAAGACCTGGAGAG	CGTCTTCGTGTGTTGTCCAC	60
RPL13a	CACTTCAGAGCACCAAGCAA	ACGTTTCAATGCTGCCTTTC	60
